# Supplementary material for: Complications of Free Flap Reconstruction in Maxillary and Mandibular Defects: A Systematic Review and Meta-Analysis
Source: J Clin Med. 2026 Jan 19;15(2):797. doi: 10.3390/jcm15020797 (PMC12841716; doi:10.3390/jcm15020797)
Supplement: Supplementary file 1 [file jcm-15-00797-s001.zip]

Archive with 1 entries (1 files):
- jcm-4079018-supplementary.pdf
